# Supplementary material for: Paternal childcare in early childhood and problematic behavior in children: a population-based prospective study in Japan
Source: BMC Pediatr. 2021 Sep 10;21:397. doi: 10.1186/s12887-021-02838-2 (PMC8431892; doi:10.1186/s12887-021-02838-2)
Supplement: Supplementary file 1 — Additional file 1: Table S1. [file 12887_2021_2838_MOESM1_ESM.xlsx]

## Sheet: Additional 1
	Additional table 1. Coefficients of covariates adjusted in Model 1 of Table 5 (for childcare-hour on weekdays)
			Boy				Girl
			Coef.	95%CI			Coef.	95%CI
	Number of siblings (ref. none)
		1	-0.203469	-0.284051	-0.122887		-0.169179	-0.253096	-0.0852614
		≥ 2	-0.423639	-0.53873	-0.308548		-0.29867	-0.420442	-0.176898
	Living with grandparent(s) (ref. answer = no)		-0.0436658	-0.130336	0.0430049		0.0600589	-0.029652	0.14977
	Paternal age at child birth (ref. < 25 years old)
		25 - 29	0.0118225	-0.165493	0.189138		0.0093504	-0.167601	0.186302
		30 - 34	0.0282116	-0.158185	0.214609		0.0398088	-0.147689	0.227306
		35 - 39	0.130126	-0.0715763	0.331829		0.0188135	-0.184178	0.221805
		≥ 40	0.40065	0.166947	0.634353		0.17703	-0.0586524	0.412712
	Maternal age at child birth (ref. < 25 years old)
		25 - 29	-0.0210718	-0.167406	0.125263		-0.110681	-0.258722	0.0373609
		30 - 34	-0.012057	-0.172087	0.147973		-0.0524639	-0.214423	0.109495
		35 - 39	-0.0686157	-0.261226	0.123994		-0.011983	-0.207614	0.183648
		≥ 40	-0.122744	-0.480609	0.235122		0.0031842	-0.370076	0.376445
	Paternal education (ref. less than high school)
		high school	-0.0731623	-0.218983	0.0726587		-0.0501331	-0.199455	0.0991893
		some college	-0.122682	-0.284988	0.0396229		-0.0955095	-0.261934	0.0709148
		college or higher	-0.245239	-0.401573	-0.0889055		-0.232298	-0.392635	-0.0719613
	Maternal education (ref. less than high school)
		high school	-0.168812	-0.36548	0.0278557		-0.125313	-0.315296	0.0646697
		some college	-0.272185	-0.471535	-0.0728354		-0.245866	-0.439194	-0.0525385
		college or higher	-0.329933	-0.548722	-0.111143		-0.284961	-0.498057	-0.0718651
	Annual household income (ref. < 4 JPY million)
		4 - 5.9	-0.0710063	-0.159938	0.017925		-0.0049214	-0.0956034	0.0857606
		6 - 7.9	-0.109072	-0.219598	0.0014538		-0.159322	-0.273292	-0.0453517
		8 - 9.9	-0.298106	-0.448747	-0.147465		-0.291723	-0.454862	-0.128584
		≥ 10	-0.285836	-0.465832	-0.105839		-0.315358	-0.500634	-0.130083
	Maternal childcare-hour on weekdays		-0.0801273	-0.134529	-0.0257255		-0.0695301	-0.125255	-0.0138052
	Multiple birth (ref. singleton)
		twin	0.262969	-0.0022146	0.528153		0.0929174	-0.188642	0.374477
		triplet	-0.560591	-2.38733	1.26615		0.0440788	-1.7837	1.87186
	Gestational age (ref. < 37 week)
		37-41	-0.0845239	-0.266857	0.0978089		-0.036583	-0.244028	0.170862
		≥ 42	-0.153216	-0.567042	0.26061		0.226282	-0.212947	0.66551
	Birth weight (ref. ≥ 2500 g)		0.166147	0.0079456	0.324349		0.136917	-0.0013637	0.275198
	History of hospital visits for child's congenital diseases (ref. answer = none)		0.194644	-0.12822	0.517509		0.501595	0.190934	0.812256
	History of hospital admissions for child's congenital diseases (ref. answer = none)		-0.129458	-0.586417	0.327502		-0.323786	-0.829459	0.181888
	Child's temperament (ref. answer = no)
		active	-0.17426	-0.253104	-0.0954155		-0.20898	-0.290427	-0.127533
		shy of strangers	0.24128	0.107497	0.375064		0.241487	0.1286	0.354374
		playful	-0.0963275	-0.169124	-0.0235314		-0.0483598	-0.129019	0.0322996
		short temper	0.199348	0.0980583	0.300637		0.204784	0.100022	0.309545
		careful	-0.159802	-0.25981	-0.0597929		-0.184492	-0.29554	-0.0734437
		aggressive	0.258385	0.179951	0.336819		0.227579	0.150926	0.304232
		timid	0.201366	0.0799388	0.322793		0.334904	0.158804	0.511004
		obedient	-0.433889	-0.516047	-0.351732		-0.481887	-0.573947	-0.389827
		competitive	-0.179087	-0.26329	-0.094885		-0.141267	-0.22183	-0.0607051
		independent	-0.129168	-0.203621	-0.054714		-0.116877	-0.190851	-0.0429032
		stubborn	0.0945003	-0.001749	0.19075		0.0884251	-0.0225658	0.199416
		full of curiosity	-0.120987	-0.198265	-0.0437087		-0.134626	-0.214556	-0.054697
		fickle	0.423634	0.314927	0.532341		0.410298	0.306579	0.514016
		restless	0.808974	0.71981	0.898137		0.749069	0.647388	0.85075
		shy	-0.0040978	-0.0826858	0.0744903		0.0223793	-0.0580926	0.102851
		spoiled	0.04721	-0.0257959	0.120216		0.0151314	-0.0576136	0.0878765
		easygoing	0.144914	0.017412	0.272416		0.145133	0.0020724	0.288194
		impatient	0.141689	-0.0187066	0.302085		0.124236	-0.0358357	0.284308
		a) Bold values denote statistical significance at the p < 0.05.
