# Supplementary material for: Paternal childcare in early childhood and problematic behavior in children: a population-based prospective study in Japan
Source: BMC Pediatr. 2021 Sep 10;21:397. doi: 10.1186/s12887-021-02838-2 (PMC8431892; doi:10.1186/s12887-021-02838-2)
Supplement: Supplementary file 2 — Additional file 2: Table S2. [file 12887_2021_2838_MOESM2_ESM.xlsx]

## Sheet: Additional 2
	Additional table 2. Coefficients of covariates adjusted in Model 1 of Table 5 (for childcare-hour on weekends)
			Boy				Girl
			Coef.	95%CI			Coef.	95%CI
	Number of siblings (ref. none)
		1	-0.20322	-0.283916	-0.122524		-0.168229	-0.252061	-0.0843963
		≥ 2	-0.440088	-0.555799	-0.324377		-0.309485	-0.431424	-0.187545
	Living with grandparent(s) (ref. answer = no)		-0.042605	-0.129053	0.0438432		0.065074	-0.0243793	0.154527
	Paternal age at child birth (ref. < 25 years old)
		25 - 29	0.0108377	-0.166308	0.187984		0.0054622	-0.171501	0.182425
		30 - 34	0.0207285	-0.165537	0.206994		0.0285617	-0.158975	0.216098
		35 - 39	0.109713	-0.0918717	0.311297		-0.0049979	-0.208105	0.19811
		≥ 40	0.365773	0.132178	0.599368		0.13718	-0.0985272	0.372887
	Maternal age at child birth (ref. < 25 years old)
		25 - 29	-0.018068	-0.164272	0.128136		-0.102866	-0.250812	0.0450791
		30 - 34	-0.0054603	-0.165361	0.154441		-0.0481711	-0.210025	0.113683
		35 - 39	-0.0750193	-0.267648	0.117609		-0.0060345	-0.201652	0.189583
		≥ 40	-0.133681	-0.491799	0.224437		0.0175124	-0.355853	0.390878
	Paternal education (ref. less than high school)
		high school	-0.0596068	-0.20553	0.0863167		-0.0516359	-0.201079	0.0978077
		some college	-0.104526	-0.266856	0.0578041		-0.0931004	-0.259632	0.0734312
		college or higher	-0.219591	-0.375333	-0.0638486		-0.224253	-0.384162	-0.0643444
	Maternal education (ref. less than high school)
		high school	-0.162699	-0.35955	0.0341513		-0.128299	-0.318416	0.0618178
		some college	-0.256374	-0.455848	-0.0569003		-0.23942	-0.432832	-0.0460076
		college or higher	-0.306722	-0.525511	-0.0879329		-0.272906	-0.486056	-0.0597558
	Annual household income (ref. < 4 JPY million)
		4 - 5.9	-0.0463935	-0.135232	0.0424454		0.0153219	-0.075406	0.10605
		6 - 7.9	-0.0579832	-0.167679	0.0517123		-0.119437	-0.232649	-0.0062255
		8 - 9.9	-0.216825	-0.365753	-0.0678968		-0.235215	-0.396336	-0.0740939
		≥ 10	-0.21662	-0.395054	-0.0381859		-0.268501	-0.452652	-0.0843507
	Maternal childcare-hour on weekends		-0.120764	-0.221457	-0.0200706		-0.175383	-0.279725	-0.0710409
	Multiple birth (ref. singleton)
		twin	0.2549	-0.0108568	0.520656		0.0952776	-0.186013	0.376568
		triplet	-0.519804	-2.35077	1.31116		0.125335	-1.70928	1.95995
	Gestational age (ref. < 37 week)
		37-41	-0.0879773	-0.27023	0.0942753		-0.034621	-0.242162	0.17292
		≥ 42	-0.131767	-0.545774	0.28224		0.217008	-0.223067	0.657083
	Birth weight (ref. ≥ 2500 g)		0.167559	0.0094047	0.325714		0.137614	-0.0007355	0.275964
	History of hospital visits for child's congenital diseases (ref. answer = none)		0.202332	-0.121202	0.525866		0.479896	0.169442	0.79035
	History of hospital admissions for child's congenital diseases (ref. answer = none)		-0.141098	-0.598969	0.316773		-0.31553	-0.821716	0.190656
	Child's temperament (ref. answer = no)
		active	-0.174844	-0.253671	-0.0960175		-0.206601	-0.288122	-0.125081
		shy of strangers	0.239914	0.106108	0.37372		0.241618	0.12864	0.354596
		playful	-0.0923547	-0.165165	-0.0195442		-0.0473983	-0.128105	0.0333083
		short temper	0.195884	0.0945887	0.29718		0.196572	0.0917039	0.30144
		careful	-0.162297	-0.262297	-0.0622963		-0.180768	-0.291901	-0.0696352
		aggressive	0.25841	0.17997	0.33685		0.227522	0.15081	0.304235
		timid	0.19955	0.0781599	0.320941		0.334092	0.157897	0.510287
		obedient	-0.43321	-0.515305	-0.351114		-0.480008	-0.572085	-0.387931
		competitive	-0.175489	-0.259686	-0.0912911		-0.139435	-0.22002	-0.0588507
		independent	-0.125949	-0.200394	-0.0515044		-0.113101	-0.187125	-0.039078
		stubborn	0.0892784	-0.0069371	0.185494		0.084199	-0.0268288	0.195227
		full of curiosity	-0.125888	-0.20314	-0.0486374		-0.133713	-0.213683	-0.0537422
		fickle	0.423815	0.315097	0.532534		0.404632	0.300851	0.508413
		restless	0.801978	0.712842	0.891114		0.751552	0.649834	0.853269
		shy	-0.002757	-0.0813366	0.0758226		0.0262067	-0.0543647	0.106778
		spoilt	0.0511519	-0.021853	0.124157		0.0217312	-0.0510599	0.0945224
		easygoing	0.148727	0.0212514	0.276202		0.138673	-0.0045176	0.281863
		impatient	0.138681	-0.0216454	0.299007		0.116707	-0.0434694	0.276884
		a) Bold values denote statistical significance at the p < 0.05.
