# Supplementary material for: Paternal childcare in early childhood and problematic behavior in children: a population-based prospective study in Japan
Source: BMC Pediatr. 2021 Sep 10;21:397. doi: 10.1186/s12887-021-02838-2 (PMC8431892; doi:10.1186/s12887-021-02838-2)
Supplement: Supplementary file 3 — Additional file 3: Table S3. [file 12887_2021_2838_MOESM3_ESM.xlsx]

## Sheet: Additional 3
	Additional table 3. Coefficients of covariates adjusted in Model 1 of Table 5 (for total caregiving score)
			Boy				Girl
			Coef.	95%CI			Coef.	95%CI
	Number of siblings (ref. none)
		1	-0.19756	-0.27831	-0.116809		-0.164546	-0.248422	-0.0806705
		≥ 2	-0.426934	-0.542441	-0.311426		-0.313066	-0.435034	-0.191098
	Living with grandparent(s) (ref. answer = no)		-0.0580736	-0.144741	0.0285942		0.0478956	-0.0417025	0.137494
	Paternal age at child birth (ref. < 25 years old)
		25 - 29	0.0079659	-0.169286	0.185218		0.0134139	-0.163649	0.190477
		30 - 34	0.0138727	-0.1725	0.200245		0.0384558	-0.14915	0.226062
		35 - 39	0.110843	-0.0908241	0.312511		0.0050576	-0.198066	0.208181
		≥ 40	0.371115	0.137562	0.604668		0.15038	-0.0853047	0.386064
	Maternal age at child birth (ref. < 25 years old)
		25 - 29	-0.0094865	-0.155821	0.136848		-0.100876	-0.248887	0.0471346
		30 - 34	0.0138244	-0.14622	0.173868		-0.0390986	-0.201001	0.122804
		35 - 39	-0.0536375	-0.246156	0.138881		0.0080692	-0.187559	0.203698
		≥ 40	-0.0906809	-0.448504	0.267143		0.0030569	-0.370538	0.376652
	Paternal education (ref. less than high school)
		high school	-0.0609765	-0.206937	0.0849841		-0.0370341	-0.186546	0.112478
		some college	-0.0990135	-0.261391	0.0633635		-0.0709635	-0.237549	0.0956221
		college or higher	-0.207812	-0.363746	-0.0518785		-0.197859	-0.357971	-0.0377465
	Maternal education (ref. less than high school)
		high school	-0.155856	-0.352653	0.0409399		-0.119392	-0.309659	0.0708754
		some college	-0.24262	-0.442075	-0.0431648		-0.223706	-0.417306	-0.0301059
		college or higher	-0.300178	-0.518957	-0.0813997		-0.268205	-0.481468	-0.0549417
	Annual household income (ref. < 4 JPY million)
		4 - 5.9	-0.0493748	-0.138191	0.0394418		0.0135916	-0.0770706	0.104254
		6 - 7.9	-0.061961	-0.171624	0.0477018		-0.125198	-0.238371	-0.0120246
		8 - 9.9	-0.233643	-0.382514	-0.0847725		-0.244631	-0.405741	-0.0835213
		≥ 10	-0.236553	-0.415035	-0.0580706		-0.274374	-0.458518	-0.0902305
	Maternal childcare-hour on weekends		-0.0875229	-0.117008	-0.0580381		-0.0950416	-0.125931	-0.0641522
	Multiple birth (ref. singleton)
		twin	0.24176	-0.0237709	0.507292		0.104787	-0.176492	0.386065
		triplet	-0.48204	-2.3121	1.34802		0.176629	-1.65627	2.00953
	Gestational age (ref. < 37 week)
		37-41	-0.0911765	-0.273525	0.091172		-0.0374169	-0.244791	0.169957
		≥ 42	-0.136857	-0.551079	0.277365		0.217971	-0.221553	0.657496
	Birth weight (ref. ≥ 2500 g)		0.166833	0.0086562	0.32501		0.128709	-0.0095409	0.266959
	History of hospital visits for child's congenital diseases (ref. answer = none)		0.207851	-0.114746	0.530448		0.474464	0.164113	0.784815
	History of hospital admissions for child's congenital diseases (ref. answer = none)		-0.137677	-0.594494	0.319139		-0.310573	-0.817201	0.196055
	Child's temperament (ref. answer = no)
		active	-0.168559	-0.247425	-0.0896928		-0.202425	-0.28399	-0.120861
		shy of strangers	0.240864	0.107031	0.374697		0.243845	0.130888	0.356801
		playful	-0.0951077	-0.167914	-0.0223017		-0.0488831	-0.129617	0.0318511
		short temper	0.193927	0.0926081	0.295245		0.197845	0.0929833	0.302706
		careful	-0.163583	-0.263592	-0.0635737		-0.189416	-0.300507	-0.0783244
		aggressive	0.258103	0.179663	0.336544		0.223663	0.146935	0.300391
		timid	0.199394	0.0780251	0.320762		0.335249	0.158957	0.511541
		obedient	-0.425562	-0.507696	-0.343428		-0.478503	-0.570599	-0.386408
		competitive	-0.173034	-0.257268	-0.0888005		-0.140624	-0.221253	-0.0599937
		independent	-0.128027	-0.202499	-0.0535547		-0.11391	-0.187941	-0.0398796
		stubborn	0.0925032	-0.0036994	0.188706		0.0857235	-0.0253744	0.196821
		full of curiosity	-0.121818	-0.199096	-0.0445394		-0.131916	-0.211916	-0.0519155
		fickle	0.420558	0.311822	0.529294		0.404582	0.300794	0.508369
		restless	0.798772	0.709619	0.887925		0.746488	0.644709	0.848267
		shy	-0.0020604	-0.0806622	0.0765415		0.0290911	-0.0514904	0.109673
		spoiled	0.0550141	-0.0180517	0.12808		0.0257657	-0.0470725	0.0986039
		easygoing	0.148158	0.0207142	0.275601		0.140197	-0.0029996	0.283393
		impatient	0.135159	-0.0252239	0.295541		0.117817	-0.0424905	0.278125
		a) Bold values denote statistical significance at the p < 0.05.
