# Supplementary material for: Paternal childcare in early childhood and problematic behavior in children: a population-based prospective study in Japan
Source: BMC Pediatr. 2021 Sep 10;21:397. doi: 10.1186/s12887-021-02838-2 (PMC8431892; doi:10.1186/s12887-021-02838-2)
Supplement: Supplementary file 4 — Additional file 4: Table S4. [file 12887_2021_2838_MOESM4_ESM.xlsx]

## Sheet: Additional 4
	Additional table 4. Coefficients of covariates adjusted in Model 2 of Table 5
			Boy				Girl
			Coef.	95%CI			Coef.	95%CI
	Number of siblings (ref. none)
		1	-0.212247	-0.293261	-0.131233		-0.173099	-0.257204	-0.088995
		≥ 2	-0.454178	-0.570277	-0.338078		-0.331573	-0.453946	-0.209201
	Living with grandparent(s) (ref. answer = no)		-0.0683595	-0.155324	0.0186052		0.0340176	-0.055868	0.123903
	Paternal age at child birth (ref. < 25 years old)
		25 - 29	0.0059693	-0.171598	0.183536		0.0073606	-0.1699	0.184621
		30 - 34	0.01338	-0.173351	0.200111		0.0325057	-0.155295	0.220306
		35 - 39	0.107675	-0.0944455	0.309795		-0.0032993	-0.206693	0.200094
		≥ 40	0.372353	0.138036	0.606671		0.139491	-0.0966233	0.375606
	Maternal age at child birth (ref. < 25 years old)
		25 - 29	-0.0173328	-0.163954	0.129288		-0.105031	-0.253238	0.0431769
		30 - 34	-0.0055656	-0.165985	0.154854		-0.0490937	-0.21127	0.113082
		35 - 39	-0.0741865	-0.267257	0.118885		-0.0039118	-0.199832	0.192009
		≥ 40	-0.128934	-0.487057	0.22919		0.0031634	-0.371138	0.377465
	Paternal education (ref. less than high school)
		high school	-0.0645122	-0.210823	0.0817982		-0.0381006	-0.187736	0.111535
		some college	-0.109054	-0.271852	0.0537431		-0.0752537	-0.24208	0.0915722
		college or higher	-0.22698	-0.383733	-0.0702275		-0.208313	-0.369001	-0.0476255
	Maternal education (ref. less than high school)
		high school	-0.154648	-0.351794	0.0424979		-0.120799	-0.311262	0.0696642
		some college	-0.247301	-0.447121	-0.0474813		-0.226167	-0.419954	-0.0323809
		college or higher	-0.308356	-0.527527	-0.0891864		-0.27429	-0.487786	-0.0607945
	Annual household income (ref. < 4 JPY million)
		4 - 5.9	-0.0580877	-0.147344	0.0311686		0.0141005	-0.0769486	0.10515
		6 - 7.9	-0.0827008	-0.193258	0.0278561		-0.133671	-0.247656	-0.019687
		8 - 9.9	-0.256305	-0.406382	-0.106228		-0.255039	-0.416904	-0.0931729
		≥ 10	-0.257383	-0.436671	-0.078094		-0.28465	-0.469331	-0.0999689
	Maternal childcare-hour on weekends		-0.100093	-0.130114	-0.0700719		-0.102952	-0.134329	-0.0715744
	Multiple birth (ref. singleton)
		twin	0.257587	-0.0085979	0.523772		0.10477	-0.176726	0.386267
		triplet	-0.505233	-2.33427	1.32381		0.140566	-1.70099	1.98212
	Gestational age (ref. < 37 week)
		37-41	-0.0924252	-0.275054	0.090204		-0.0291036	-0.236758	0.178551
		≥ 42	-0.162108	-0.577284	0.253068		0.22028	-0.220074	0.660635
	Birth weight (ref. ≥ 2500 g)		0.159864	0.0013582	0.31837		0.132337	-0.0061115	0.270786
	History of hospital visits for child's congenital diseases (ref. answer = none)		0.205498	-0.117819	0.528814		0.473848	0.162852	0.784843
	History of hospital admissions for child's congenital diseases (ref. answer = none)		-0.147455	-0.605295	0.310386		-0.313186	-0.82041	0.194037
	Child's temperament (ref. answer = no)
		active	-0.167235	-0.246243	-0.0882259		-0.195852	-0.277566	-0.114139
		shy of strangers	0.234904	0.100745	0.369062		0.241881	0.128838	0.354923
		playful	-0.0919594	-0.164914	-0.0190051		-0.0480608	-0.128882	0.0327607
		short temper	0.191085	0.0895708	0.292598		0.198816	0.0937551	0.303876
		careful	-0.156583	-0.256729	-0.056436		-0.179215	-0.290497	-0.0679337
		aggressive	0.25703	0.178444	0.335616		0.223747	0.146918	0.300576
		timid	0.199733	0.0780991	0.321367		0.332098	0.155677	0.508518
		obedient	-0.426711	-0.50898	-0.344442		-0.475959	-0.568193	-0.383724
		competitive	-0.171488	-0.255852	-0.087124		-0.140717	-0.221451	-0.0599827
		independent	-0.130559	-0.205171	-0.0559457		-0.11522	-0.189359	-0.0410809
		stubborn	0.0924583	-0.0039435	0.18886		0.0894815	-0.0217816	0.200744
		full of curiosity	-0.119725	-0.19716	-0.0422897		-0.132129	-0.212223	-0.0520351
		fickle	0.422182	0.313227	0.531137		0.403665	0.299746	0.507583
		restless	0.801867	0.712529	0.891205		0.747142	0.645248	0.849037
		shy	0.0022752	-0.0764956	0.0810461		0.033551	-0.0471669	0.114269
		spoiled	0.0569963	-0.0161867	0.130179		0.0272756	-0.0456496	0.100201
		easygoing	0.148275	0.0205647	0.275985		0.140664	-0.0027149	0.284044
		impatient	0.138211	-0.0224782	0.298901		0.113264	-0.0473897	0.273917
		a) Bold values denote statistical significance at the p < 0.05.
