# Supplementary material for: Paternal childcare in early childhood and problematic behavior in children: a population-based prospective study in Japan
Source: BMC Pediatr. 2021 Sep 10;21:397. doi: 10.1186/s12887-021-02838-2 (PMC8431892; doi:10.1186/s12887-021-02838-2)
Supplement: Supplementary file 5 — Additional file 5: Table S5. [file 12887_2021_2838_MOESM5_ESM.xlsx]

## Sheet: Additional 5
	Additional table 5. Odds ratio for behavioral problems in 5.5 year-old children; result of the logistic regression model with interaction terms
			Model 3 interaction added				Model 3 interaction added				Model 3 interaction added
			OR	95%CI			OR	95%CI			OR	95%CI
	Childcare-hour on weekdays (ref. < 0.5 hours)
		0.5 to 1.9 hours	0.825101	0.706794	0.963211
		≥ 2 hours	0.707759	0.605852	0.826808
	Childcare-hour on weekends (ref. < 4 hours)
		4 to 5.9 hours					0.929464	0.817377	1.05692
		≥ 6 hours					0.819716	0.741095	0.906679
	Total caregiving score (ref. low)										0.876113	0.787386	0.974839
		middle									0.766054	0.667853	0.878695
		high
	Child sex (ref. boy)
		girl	0.588514	0.478471	0.723866		0.639796	0.563569	0.726332		0.672856	0.586164	0.772369
	Interaction terms
	Child sex * childcare-hour on weekdays (ref. < 0.5 hours)
		0.5 to 1.9 hours	1.0876	0.873881	1.3536
		≥ 2 hours	1.14618	0.921283	1.42597
	Child sex * childcare-hour on weekends (ref. < 4 hours)
		4 to 5.9 hours					1.07214	0.894664	1.28482
		≥ 6 hours					1.01437	0.882632	1.16576
	Child sex * total caregiving score (ref. low)
		middle									0.962882	0.829866	1.11722
		high									1.00233	0.825983	1.21633
	a) Model 3 adjusted covariates variables (number of siblings, living with grandparent(s), paternal and maternal age at child birth, paternal and maternal education, annual household income, maternal childcare-hours on weekdays or weekends at 18 months old, and the total scores of maternal involvement in caregiving, gestational age, multiple birth, child’s history of hospital admission or visits f…
