# Supplementary material for: Paternal childcare in early childhood and problematic behavior in children: a population-based prospective study in Japan
Source: BMC Pediatr. 2021 Sep 10;21:397. doi: 10.1186/s12887-021-02838-2 (PMC8431892; doi:10.1186/s12887-021-02838-2)
Supplement: Supplementary file 6 — Additional file 6: Table S6. [file 12887_2021_2838_MOESM6_ESM.xlsx]

## Sheet: Additional 6
	Additional table 6. Odds ratio for behavioral problems in 5.5 year-old children; result of the logistic regression model with interaction terms
			Behavioral problem				Unable to listen without fidgeting				Unable to focus on a specific task				Unable to be patient				Unable to express emotions appropriately				Unable to behave in a group situation				Unable to keep promises
			OR	95%CI			OR	95%CI			OR	95%CI			OR	95%CI			OR	95%CI			OR	95%CI			OR	95%CI
	Frequency of feeding (ref. not at all)
		rarely	0.853318	0.755714	0.963527		0.804648	0.695946	0.930328		1.00855	0.842625	1.20715		0.816151	0.715996	0.930317		0.883067	0.773265	1.00846		0.903052	0.729784	1.11746		0.9298	0.806893	1.07143	0.314
		sometimes	0.86152	0.769159	0.964971		0.860198	0.751755	0.984283		1.04328	0.882577	1.23325		0.826745	0.731878	0.933909		0.881019	0.778458	0.997094		0.932222	0.764014	1.13746		0.93643	0.820339	1.06895	0.331
		always	0.849606	0.727359	0.992398		0.746528	0.617457	0.902579		0.907072	0.718537	1.14508		0.768051	0.647678	0.910795		0.860016	0.722558	1.02362		0.956895	0.722067	1.26809		0.840962	0.69875	1.01212	0.067
	Child sex (ref. boy)
		girl	0.579089	0.501289	0.668964		0.472787	0.388567	0.575262		1.1392	0.92061	1.4097		0.619101	0.526089	0.728557		0.664421	0.563185	0.783855		0.626375	0.471274	0.83252		0.617592	0.514702	0.74105
	Interaction terms																													0
	Child sex * frequency of feeding (ref. not at all)
		rarely	1.23596	1.03985	1.46904		1.18539	0.935544	1.50195		0.940923	0.728563	1.21518		1.16786	0.959668	1.42123		1.15854	0.949491	1.41363		0.931391	0.656819	1.32074		1.23043	0.990148	1.52902
		sometimes	1.10491	0.942461	1.29536		1.11358	0.896337	1.38347		0.80889	0.638949	1.02403		1.04013	0.868097	1.24626		1.09997	0.915785	1.32119		0.888463	0.645219	1.22341		1.08743	0.889214	1.32982	0.061
		always	1.19399	0.961051	1.48338		1.14257	0.845042	1.54486		1.03656	0.750393	1.43186		0.943449	0.731951	1.21606		1.24037	0.962925	1.59776		0.999197	0.640029	1.55992		1.32238	1.006	1.73827	0.414
																														0.045
	Frequency of changing diaper (ref. not at all)
		rarely	0.90371	0.799464	1.02155		0.841293	0.727026	0.973521		0.892524	0.745549	1.06847		0.908906	0.795382	1.03863		0.962743	0.84124	1.1018		1.00086	0.800812	1.25088		0.969378	0.839016	1.12	0.673
		sometimes	0.941086	0.841184	1.05285		0.847055	0.741446	0.967707		0.993914	0.845049	1.169		0.969429	0.858328	1.09491		0.895702	0.791438	1.0137		1.09909	0.896542	1.34739		1.04055	0.912069	1.18713	0.554
		always	0.827042	0.704375	0.971072		0.741632	0.609013	0.90313		0.792532	0.621771	1.01019		0.891274	0.745694	1.06528		0.810753	0.67485	0.974024		1.19051	0.887356	1.59725		0.885914	0.729476	1.0759	0.222
	Child sex (ref. boy)
		girl	0.638142	0.553471	0.735766		0.493907	0.407547	0.598566		1.03621	0.840893	1.27689		0.728617	0.621085	0.854766		0.67323	0.570633	0.794273		0.620202	0.460829	0.834693		0.705578	0.590478	0.843115
	Interaction terms																													0
	Child sex * frequency of changing diaper (ref. not at all)
		rarely	1.10385	0.927358	1.31394		1.12359	0.886019	1.42486		1.01311	0.781476	1.31341		0.955897	0.784134	1.16528		1.10469	0.902337	1.35241		1.09827	0.763896	1.57902		1.07651	0.865236	1.33937
		sometimes	0.986676	0.843995	1.15348		1.05303	0.85159	1.30211		0.931066	0.73981	1.17176		0.86525	0.725127	1.03245		1.08681	0.906046	1.30363		0.872185	0.628104	1.21112		0.943723	0.775827	1.14795	0.508
		always	1.15417	0.92203	1.44475		1.17739	0.865478	1.60172		1.1407	0.814552	1.59743		0.822347	0.63257	1.06906		1.36853	1.05137	1.78138		0.79813	0.492927	1.2923		1.09499	0.823322	1.45629	0.562
																														0.533
	Frequency of bathing (ref. not at all)
		rarely	0.916292	0.747123	1.12377		1.17451	0.916481	1.50519		0.913596	0.67958	1.2282		1.17716	0.943603	1.46854		0.810005	0.648588	1.01159		0.950006	0.674933	1.33719		1.036	0.812531	1.32093	0.775
		sometimes	0.988013	0.827693	1.17939		1.09408	0.881435	1.35802		0.994874	0.77325	1.28002		1.02217	0.842953	1.23949		0.883943	0.731238	1.06854		0.82132	0.61214	1.10198		1.11596	0.904839	1.37633	0.305
		always	0.874607	0.728265	1.05036		0.988462	0.790544	1.23593		0.850634	0.655427	1.10398		0.960292	0.786551	1.17241		0.778691	0.639345	0.948408		0.832792	0.613656	1.13018		1.14327	0.922256	1.41725	0.222
	Child sex (ref. boy)
		girl	0.668022	0.531897	0.838984		0.629908	0.463533	0.856		1.0683	0.770662	1.48088		0.727966	0.561986	0.942966		0.668476	0.518144	0.862424		0.605959	0.394858	0.92992		0.885648	0.670664	1.16955
	Interaction terms																													0.392
	Child sex * frequency of bathing (ref. not at all)
		rarely	1.04753	0.792737	1.38421		0.950411	0.654393	1.38033		1.10902	0.739897	1.66228		0.778675	0.566741	1.06986		1.15814	0.843203	1.59071		1.11957	0.659598	1.9003		0.828655	0.587093	1.16961
		sometimes	0.933511	0.735919	1.18416		0.787594	0.570838	1.08666		0.857972	0.608878	1.20897		0.892122	0.680393	1.16974		1.04862	0.802866	1.3696		0.969737	0.615856	1.52697		0.740847	0.553441	0.991715	0.285
		always	1.02868	0.807563	1.31033		0.852819	0.615587	1.18147		1.00783	0.711877	1.42681		0.92977	0.705886	1.22466		1.19111	0.90741	1.56351		0.872196	0.549072	1.38547		0.816602	0.607616	1.09747	0.044
																														0.179
	Frequency of putting the child to sleep (ref. not at all)
		rarely	0.982862	0.886946	1.08915		1.01397	0.893444	1.15076		0.924854	0.792782	1.07893		0.931314	0.831309	1.04335		0.910523	0.812556	1.0203		0.891858	0.740429	1.07425		1.12758	0.996919	1.27537	0.056
		sometimes	0.961933	0.87156	1.06168		1.06886	0.946388	1.20719		1.06161	0.917084	1.22891		0.943831	0.846034	1.05293		0.876753	0.785347	0.978797		0.943287	0.789149	1.12753		1.07623	0.955074	1.21276	0.228
		always	1.02837	0.900487	1.17442		1.06906	0.909533	1.25656		0.900788	0.738627	1.09855		0.907328	0.782399	1.05221		0.938309	0.80856	1.08888		1.18115	0.937258	1.48852		1.19202	1.01906	1.39434	0.028
	Child sex (ref. boy)
		girl	0.629435	0.563065	0.703628		0.509037	0.435842	0.594525		1.09857	0.931648	1.29539		0.656893	0.577614	0.747053		0.627942	0.551666	0.714763		0.56036	0.446418	0.703385		0.783237	0.680654	0.90128
	Interaction terms																													0.001
	Child sex * frequency of putting the child to sleep (ref. not at all)
		rarely	1.04445	0.905548	1.20466		0.990949	0.811196	1.21053		0.994852	0.803455	1.23184		1.03438	0.876498	1.22069		1.19317	1.01016	1.40933		1.13022	0.839316	1.52194		0.879579	0.734985	1.05262
		sometimes	1.07866	0.941924	1.23525		1.10652	0.91703	1.33517		0.81017	0.661908	0.991641		0.969548	0.828261	1.13494		1.29145	1.10217	1.51325		1.08153	0.815315	1.43467		0.888871	0.748632	1.05538	0.161
		always	0.93978	0.779418	1.13314		0.973924	0.752943	1.25976		0.960732	0.729032	1.26607		0.974462	0.784322	1.2107		1.12153	0.901368	1.39547		0.69338	0.462334	1.03989		0.74905	0.5917	0.948245	0.179
																														0.016
	Frequency of playing with the child at home (ref. not at all)
		rarely	1.12117	0.684972	1.83515		1.06503	0.60977	1.8602		0.98561	0.494166	1.96579		0.978035	0.586461	1.63106		0.708138	0.424895	1.1802		0.792614	0.399039	1.57438		1.00218	0.572829	1.75335	0.994
		sometimes	1.02881	0.645545	1.63961		0.736944	0.433941	1.25152		0.873631	0.454845	1.678		0.868374	0.535358	1.40854		0.733116	0.453974	1.1839		0.569508	0.29915	1.0842		0.92741	0.546174	1.57475	0.78
		always	0.905461	0.566866	1.4463		0.651423	0.382191	1.11031		0.809154	0.419712	1.55995		0.805261	0.494938	1.31015		0.604033	0.372821	0.978635		0.52823	0.275509	1.01277		0.847548	0.497535	1.44379	0.543
	Child sex (ref. boy)
		girl	0.7633	0.401311	1.45181		0.519896	0.228472	1.18304		1.30951	0.542424	3.16141		1.05494	0.539192	2.06401		0.466794	0.224359	0.971195		0.535056	0.187268	1.52874		0.704259	0.324191	1.5299
	Interaction terms																													0.376
	Child sex * frequency of playing with the child at home (ref. not at all)
		rarely	0.798243	0.400801	1.5898		0.905736	0.375668	2.18373		0.839223	0.325136	2.16616		0.656795	0.318545	1.35422		1.79702	0.819443	3.94082		1.11165	0.356249	3.46882		0.96587	0.420391	2.21914
		sometimes	0.855689	0.448165	1.63378		1.02929	0.449785	2.35543		0.768532	0.316388	1.86682		0.633121	0.322043	1.24468		1.52782	0.731071	3.1929		1.13364	0.392832	3.27148		1.03096	0.472285	2.25049	0.935
		always	0.864742	0.452724	1.65173		1.01236	0.44209	2.31823		0.76059	0.312918	1.84872		0.59776	0.303791	1.17619		1.64576	0.786901	3.44201		1.0175	0.351625	2.94433		0.954882	0.43708	2.08612	0.939
																														0.908
	Frequency of taking the child outside (ref. not at all)
		rarely	1.03527	0.831677	1.28872		0.85503	0.664693	1.09987		1.04529	0.766415	1.42563		0.10762	0.915752	1.15295		0.892002	0.70383	1.13048		0.886685	0.624144	1.25966		1.01233	0.790659	1.29616	0.923
		sometimes	0.90483	0.739269	1.10747		0.759202	0.601329	0.958524		0.885292	0.662769	1.18253		0.818803	0.661635	1.01331		0.871703	0.700328	1.08501		0.774316	0.559374	1.07185		0.870359	0.691826	1.09496	0.236
		always	0.868246	0.698633	1.07904		0.786072	0.61005	1.01288		0.876825	0.640626	1.20011		0.799375	0.633931	1.008		0.798615	0.629216	1.01362		0.764424	0.532503	1.09736		0.808241	0.629338	1.038	0.095
	Child sex (ref. boy)
		girl	0.781897	0.594533	1.02831		0.496856	0.3468	0.711838		0.98097	0.656797	1.46515		0.637957	0.470683	0.864678		0.762252	0.560256	1.03708		0.682403	0.418949	1.11153		0.767017	0.553321	1.06324
	Interaction terms																													0.111
	Child sex * frequency of taking the child outside (ref. not at all)
		rarely	0.761038	0.560628	1.03309		1.00703	0.673392	1.50598		0.946081	0.606282	1.47632		0.915249	0.650829	1.2871		1.01157	0.716964	1.42723		0.826127	0.474396	1.43864		0.93895	0.652465	1.35122
		sometimes	0.845341	0.638892	1.1185		1.08821	0.752744	1.57318		1.05443	0.699376	1.58974		1.05741	0.774376	1.44388		0.957005	0.698239	1.31167		0.839064	0.506944	1.38877		0.916011	0.655411	1.28023	0.734
		always	0.835915	0.6186	1.12957		1.02214	0.685153	1.52487		0.982647	0.629862	1.53303		0.999838	0.71277	1.40252		0.977687	0.693642	1.37805		0.854284	0.486476	1.50018		0.825072	0.571917	1.19028	0.608
																														0.304
	a) Adjusted covariates (number of siblings, living with grandparent(s), paternal and maternal age at child birth, paternal and maternal education, annual household income, maternal childcare hours on weekdays or weekends at 18 months old, and the total scores of maternal involvement in caregiving, gestational age, multiple birth, child’s history of hospital admission or visits for congenital dise…
